# Supplementary material for: Identification of Antimicrobial-Resistant Zoonotic Bacteria in Swine Production: Implications from the One Health Perspective
Source: Antibiotics (Basel). 2024 Sep 13;13(9):883. doi: 10.3390/antibiotics13090883 (PMC11428682; doi:10.3390/antibiotics13090883)
Supplement: Supplementary file 1 [file antibiotics-13-00883-s001.zip]

Archive with 1 entries (1 files):
- antibiotics-3149926-supplementary.pdf
